# Supplementary material for: Individualized Goal Setting for Pediatric Intensive Care Unit-Based Rehabilitation Using the Canadian Occupational Performance Measure
Source: Children (Basel). 2023 May 31;10(6):985. doi: 10.3390/children10060985 (PMC10297534; doi:10.3390/children10060985)
Supplement: Supplementary file 1 [file children-10-00985-s001.zip]

Archive with 1 entries (1 files):
- children-2268777-supplementary.pdf
